# Supplementary material for: Transportan 10 improves the pharmacokinetics and pharmacodynamics of vancomycin
Source: Sci Rep. 2019 Mar 1;9:3247. doi: 10.1038/s41598-019-40103-w (PMC6397271; doi:10.1038/s41598-019-40103-w)
Supplement: Supplementary file 2 — Supp.Tab. [file 41598_2019_40103_MOESM2_ESM.xlsx]

## Sheet: Tab.1
Supplementary Tab.1. Raw data of the MIC measurment as the dependence of absorbance
<>	1	2	3	4	5	6	7	8	9	10	11	12
A	0.0519	0.0526	0.0533	0.2023	0.5168	0.5168	0.53	0.5291	0.5856	0.5807	0.6229	0.502
B	0.0519	0.0497	0.0483	0.3236	0.4754	0.5269	0.5784	0.5222	0.5514	0.5555	0.634	0.4776
C	0.0513	0.0537	0.052	0.5031	0.6006	0.6347	0.558	0.5352	0.5455	0.5126	0.5963	0.4885
D	0.0486	0.0501	0.0505	0.0494	0.476	0.5153	0.5181	0.466	0.4625	0.487	0.4591	0.4323
E	0.0482	0.0496	0.0485	0.0492	0.504	0.4616	0.5599	0.5223	0.5196	0.4761	0.4515	0.4823
F	0.0625	0.0499	0.0499	0.0492	0.4599	0.4789	0.5203	0.4797	0.5073	0.477	0.4913	0.4202
G
H	0.5957	0.4776	0.4667	0.0503	0.0501	0.0477	0.0509	0.05	0.0477	0.0484	0.0479	0.0478
Van-HCl	C (µM)	OD1	OD2	OD3	OD mean value		SD		Van-PEG4-TP10		C (µM)	OD1	OD2	OD3	OD mean value		SD
	0	0.5957	0.4776	0.4667	0.513333		0.0715395				0	0.5957	0.4776	0.4667	0.513333		0.0715395
	0.006	0.502	0.4776	0.4885	0.489367		0.0122231				0.006	0.4323	0.4823	0.4202	0.444933		0.0329212
	0.012	0.6229	0.634	0.5963	0.617733		0.0193738				0.012	0.4591	0.4515	0.4913	0.4673		0.0211291
	0.024	0.5807	0.5555	0.5126	0.5496		0.0344312				0.024	0.487	0.4761	0.477	0.480033		0.00605007
	0.05	0.5856	0.5514	0.5455	0.560833		0.0216505				0.05	0.4625	0.5196	0.5073	0.496467		0.030052
	0.098	0.5291	0.5222	0.5352	0.528833		0.0065041				0.098	0.466	0.5223	0.4797	0.489333		0.0293602
	0.195	0.53	0.5784	0.558	0.555467		0.0242992				0.195	0.5181	0.5599	0.5203	0.532767		0.0235239
	0.39	0.5168	0.5269	0.6347	0.559467		0.0653494				0.39	0.5153	0.4616	0.4789	0.485267		0.0274103
	0.78	0.5168	0.4754	0.6006	0.530933		0.0637854				0.78	0.476	0.504	0.4599	0.479967		0.022316
	1.56	0.2023	0.3236	0.5031	0.343		0.151335				(MIC) 1,56	0.0494	0.0492	0.0492	0.0492667		0.00011547
	(MIC) 3,13	0.0533	0.0483	0.052	0.0512		0.00259422				3.13	0.0505	0.0485	0.0499	0.0496333		0.00102632
	6.25	0.0526	0.0497	0.0537	0.052		0.0020664				6.25	0.0501	0.0496	0.0499	0.0498667		0.000251661
	12.5	0.0519	0.0519	0.0513	0.0517		0.00034641				12.5	0.0486	0.0482	0.0625	0.0531		0.0081431
Legend:
OD - optical density
SD - standard deviation

## Sheet: Tab.2
Supplementary Tab.2. Raw MIC results obtained for MRSA and Enterococcus spp. strains
Two independent tests in three repetitions
			C(µM)										C(µM)
MRSA N315			MIC1a	MIC2a	MIC3a	MIC1b	MIC2b	MIC3b		SD			MIC1a	MIC2a	MIC3a	MIC1b	MIC2b	MIC3b		SD
Van-HCl			2	1	2	2	2	1		0.516398			2.97	1.49	2.97	2.97	2.97	1.49		0.661876
TP10			6.25	3.125	6.25	6.25	6.25	6.25		1.27578			13.64	6.82	13.64	13.64	13.64	13.64		2.78425
Van-PEG3-TP10			1.56	3.12	1.56	3.125	1.56	1.56		0.806873			6.06	12.12	6.06	6.06	6.06	6.06		2.47398
Van-PEG4-TP10			1.6	3.2	1.6	1.6	3.2	1.6		0.826236			6.33	12.66	6.33	6.33	6.33	6.33		2.58421
TP10-Ala(PEG4-Van)-amide			12.5	6.25	12.5	12.5	12.5	6.25		3.22749			50.01	25.01	50.01	50.01	50.01	25.01		12.9099
[Lys7(PEG4-Van)]TP10-amide			6.25	3.125	6.25	6.25	3.125	6.25		1.61374			24.72	12.36	24.72	24.72	12.36	24.72		6.38268
MRSA 12673										SD										SD
Van-HCl			4.07	2.03	4.07	4.07	2.03	4.07		1.05345			6.05	3.03	6.05	6.05	3.03	6.05		1.55952
TP10-amide			6.25	3.125	6.25	6.25	3.125	6.25		1.61374			13.64	6.82	13.64	13.64	6.82	13.64		3.52183
Van-PEG3-TP10			1.56	3.12	1.56	1.56	3.12	3.12		0.854447			6.06	6.06	6.06	6.06	12.12	12.12		3.12937
Van-PEG4-TP10			1.6	3.2	1.6	1.6	1.6	1.6		0.653197			6.33	12.66	6.33	6.33	6.33	6.33		2.58421
TP10-Ala(PEG4-Van)-amide			0.78	1.56	0.78	0.78	1.56	0.78		0.40279			3.12	6.24	3.12	3.12	6.24	3.12		1.61116
[Lys7(PEG4-Van)]TP10-amide			0.78	1.56	0.78	0.78	0.78	0.78		0.318434			3.09	6.18	3.09	3.09	3.09	3.09		1.26149
MRSA6347										SD										SD
Van-HCl			4.07	4.07	4.07	2.03	4.07	2.03		1.05345			6.05	6.05	6.05	3.03	6.05	3.03		1.55952
TP10-amide			12.5	6.26	12.5	6.25	12.5	12.5		3.22491			27.27	13.64	27.27	13.64	27.27	27.27		7.0385
Van-PEG3-TP10			1.56	1.56	0.78	1.56	1.56	1.56		0.318434			6.06	6.06	3.03	6.06	6.06	6.06		1.23699
Van-PEG4-TP10			3.1	3.1	1.56	1.56	3.1	1.56		0.843493			12.26	12.26	6.13	6.13	12.26	6.13		3.35754
TP10-Ala(PEG4-Van)-amide			1.6	0.78	0.78	1.6	1.6	1.6		0.423446			6.4	3.2	3.2	6.4	6.4	6.4		1.65247
[Lys7(PEG4-Van)]TP10-amide			3.1	1.56	3.1	3.1	3.1	1.56		0.795253			12.26	6.3	12.26	12.26	12.26	6.3		3.07773
E. faecium										SD										SD
Van-HCl			25	25	12.5	12.5	25	25		6.45497			37.14	37.14	37.14	18.57	37.14	37.14		7.58117
TP10-amide			12.5	6.25	12.5	12.5	6.25	6.25		3.42327			27.27	6.14	27.27	27.27	27.27	6.14		10.9115
Van-PEG3-TP10			50	50	50	25	50	50		10.2062			194.2	194.2	194.2	97.1	194.2	194.2		39.6409
Van-PEG4-TP10			25	25	12.5	25	25	25		5.1031			98.91	98.91	49.46	98.91	98.91	98.91		20.1879
TP10-Ala(PEG4-Van)-amide			12.5	6.25	12.5	6.25	12.5	12.5		3.22749			50.01	25.01	50.01	25.01	50.01	50.01		12.9099
[Lys7(PEG4-Van)]TP10-amide			6.25	6.25	3.1	3.1	6.25	3.1		1.72533			24.72	24.72	12.36	12.36	24.72	12.36		6.76985
E. fecalis										SD										SD
Van-HCl			25	25	12.5	25	25	12.5		6.45497			37.14	37.14	18.57	37.14	37.14	18.57		9.58951
TP10-amide			12.5	12.5	12.5	6.25	12.5	6.25		3.22749			27.27	27.27	27.27	13.64	27.27	13.64		7.0385
Van-PEG3-TP10			6.25	3.1	6.25	6.25	6.25	3.1		1.62665			24.27	12.14	24.27	24.27	24.27	12.14		6.26391
Van-PEG4-TP10			25	25	12.5	12.5	25	25		6.45497			98.91	98.91	45.46	98.91	98.91	98.91		21.8209
TP10-Ala(PEG4-Van)-amide			25	25	25	12.5	25	25		5.1031			100.02	100.02	100.02	50.01	100.02	100.02		20.4165
[Lys7(PEG4-Van)]TP10-amide			25	12.5	12.5	25	25	12.5		6.84653			98.9	49.45	98.9	98.9	98.9	49.45		25.5359
